# Supplementary material for: Identification and Verification of QTL Associated with Frost Tolerance Using Linkage Mapping and GWAS in Winter Faba Bean
Source: Front Plant Sci. 2016 Aug 4;7:1098. doi: 10.3389/fpls.2016.01098 (PMC4972839; doi:10.3389/fpls.2016.01098)
Supplement: Table S6 — The sequences of the SNP markers used in GWAS and QTL mapping. [file Table6.xlsx]

## Sheet: Table S6
Table S6. The sequences of the SNP markers used in GWAS and QTL mapping.
KBIO ASSAY ID	NV643-4 call	NV648-1 call	SNP Name	Target sequence*
1724441631	C:C	C:C	Vf_Mt1g007370_001	AGGTAGGGTATATAGGTGTGCTCCAAGGAGCCGAGCGATTCGACAGTACAAGAGGACA[Y]GGATTCTCAACTTATGTGCAATACTGGATAAGGAAGTCAATGTCAACAATGGTGGCAAAATATGCTCGAGGAGTCACCGTTCCT
1536475575	A:A	G:G	Vf_Mt1g016750_001	CAATCTCCTCAGGAGTACCCAATACTTGGTCTCAACCTGTTAAGACTACTTGTGCAGAATAGGATTGCTGAATTCCATACCGAGTTGGAATTACTTTCATCC[R]CTGCTCTAGAGAATCCCTGTATTAAGCATGCCGTGGAGTTGGAACAATCTTTTATGGAAGGGGCTTACAACCGTGTTTTGAGTGCTAGGCAGACAGTGC
1310624013	C:C	A:A	Vf_Mt1g017950_001	TTACATAGCACATGAGGGAAAACTTTACTGCAAACATCACCATGTTCAACTGATTAAGGAAAAGGGAAATTTAAGCCAGCTTGAAGGTGATCATGAGAAA[M]ATGCAAAAATCAACGGCGAACAAGTTGCGGCTGAAACATGATGAAAGAGTCTTTTAAGTCTCAGAAATTTTCCAGTWCTCATGTTTCGTTTTATGAACT
1163291679	A:A	G:G	Vf_Mt1g018320_001	GAAATTGAGCATGTGTTTTCTGCMATGGAAGCAAACTACGAAGCTTGGGTGAATGGTTTTGCKCCGCTGGCAGTAGGCGCGGATGTTCC[R]ACGGCAGTTAGAGAATTTTCTAGAACACTTTTCAACATGAGACCTGACATATCACTGTTTGTTTCAAGGACGGTTTTCAACAGTGATCTAAGAGGGATTT
1289338046	C:C	T:T	Vf_Mt1g019810_001	TTTTCAAGGATTTGTTGGCTGAAAATTGGAGTGATATTTCGGATGCTGTTGTTTCTGATGCTAAGCATGCGTTGGCAAAAAGTACTGATGATGAGGCTGG[Y]AAGGAGGTTGTGASTAATGTGTTTCGTGCTGCCCAGGCTGTTGAAGAGTTTGGTGGGATTCTTGTTACGTTGAAAATGGAAATTGATGACAGCATTGG
1540240755	A:A	C:C	Vf_Mt1g021760_001	GGTGGTGGTCTCTCTGGTCAAGCTCAGGCGATCACCCTTGGCATCGCTCGTGCATTGCTGAAGGTTAGCGAAAGTCAT[M]GAGTACCTTTGAAACAACAAGGGCTTCTCACCAGAGATACTAGAATCGTTGAGAGGAAGAAAGCTGGTCTCAAGAAAGCTCGTAAAGCCCCTCAGTATTC
1137711771	G:G	A:A	Vf_Mt1g025950_002	GTGGAATTTGTCACACTGATATCCATCATGCTAAAGATGATTGGGGCATTACTATGTACCCCGTTGTTCCCGGGCATGAGATAACAGGGGTTATCACTAAG[R]TTGGGACTSATGTATCAGGWTTCAAACTAGGACAAAGAGTTGGTGTGGGGTGTTTGGCTGCTTCATGTTTGGATTGTGAATTTTGCAAAACAGATCAAGAA
1837189492	T:T	T:T	Vf_Mt1g030300_001	AAATGTGATAGATATGTTATCAGGGAATGTACCTCCAGGGCAACCACATGATCAAACGAATGAAAGAACAGCACCAAACTAAGCTATTGAAGCATTCTTC[Y]GAGGCTGTAAAGACTCTCACAGGTTACAGAGCTTTGAGTTACTATTGTTTCNACCGAGGCAACCATACTTTTCCAGGTTACATATCCTGTTGTTTGGA
1498151138	G:G	G:G	Vf_Mt1g030420_001	GAGGTTGATTATCGATCGGCTGATATTTTAATCAATGTGGATGCTAAAGAGCCGAGTTGGTGGGTTTGGGTTGCTGATGAGACGGATCCG[R]TTAATTTTGAGGAATGTAGTGGAATTGATGATGAGAGTTACTTGATTATCAGTGAGGAACATGTGGTTGATGGAGTTGCTAACTTTATGGCAAGATGCAT
1721968277	C:C	C:C	Vf_Mt1g050730_001	CAGCAGCATGATAATGAAATTTCAGACTTCCCTTCCAAATTTGTWTTCTGGTGTCTGAGTGCGATTGAAAA[Y]GCACTGCGACATGATGATGCCTACACTGAGGGAGAAGGCAACTCTTTCTTTCTTGACCCGTGGGGATTAGAATTTTCAAAGTGTTTTNCTACTGGTAAAGAT
1152180734	G:G	A:A	Vf_Mt1g056180_001	TTCTATTCCAGCATGAGGGTGAAGGGTGATGATGAGGATTGGGTTTACTACAGCAATCACAAATCAGACGTTGGGAGTTTGCC[R]AAAGAGGAGTCTGCYGTCTCGTCCTCCGAGCCTTATGTAGCGCAAAGTTCAAGGCGTAGCTTATTGCCTTGGAGGAAGAGAAAGTTGAGTTTCAGATCTCC
1845254471	T:C	T:T	Vf_Mt1g061800_001	GGTATTCTCATTTAAGCTCCGTGGAGCTTATAATATGATGGCAAAACTTCCGGAGGAAGTCTTGGAGAAAGGGGTTATATGTTCTTCTGCTGGAAATCA[Y]GCTCAAGGAGTTGCCTTGTCTGCCAAGAGATTGAATTGTAAYGCTGTTATTGCTATGCCCGTTACCACGCCTGACATCAAG
1038938738	T:T	C:C	Vf_Mt1g072640_001	TCAATGATCTTTTGATTATGTATGATGGCTTTAATTTCGACGAGTGGCTAAATAAATGTAAAAAGA[Y]CATGAATGATACATTTCCAAGGGAGGATCCATATAGCATTCTTGTTCCACCTGGATTTGAGTCATTTGACATAGAT
1947290245	G:G	A:A	Vf_Mt1g072740_001	AGATCCCTTATGTTGTGAAGCTTAACCCGGATGAGGATAAGCAGAATGTTTTGTTGGCTGGTATGAGTGATAAGAAGATTGTTCAGTGGGATATGAATAC[R]GGGCAGATAACTCAAGAGTATGATCAGCATTTAGGGGCTGTGAATACCATTACTTTTGTTGATAACAATAGGAGATTTGTTACTTCAAGTGATGACAAGT
1858530407	T:T	C:C	Vf_Mt1g073000_001	AGGTGTCTGCAAAACGTACAAATGTTCCTGGATTGAAGCAGTACTTTGGAAGAAGACC[Y]GCTGGTTTCCGTGCTAGGAGGCCTTTCATGCCTGCACCATTCTTTCCACCATATGGTTAC
1192300098	G:G	A:A	Vf_Mt1g082210_001	TCAACCGTGACTTGGCGGAGTTTCTTGATCGGAAAGTTCCGGCGAATGCAAACCCTGTGGATGGAGTGTTTTCTTTTGATGTGATTGTTGACAGGGAAAC[R]AATCTTCTTACTCGAATTTATCGTCCCGTTGAGGGAGATGAAAGTGTGAACATTGTTGATCTTGAGAAGCCTGTTACCTCTGAGGTT
1919331600	T:C	?	Vf_Mt1g083330_001	AGGAGGAGTTGCAGAGAACGAATCTGGAATTGGAATCTTACAAAGAGAAGAT[Y]AAAGAGAATCAGGAGAAAATTAAGCTCAATAAACAACTACCCTACCTCGTTGGTAATATTGTTGAG
1054145479	T:T	T:T	Vf_Mt1g089980_001	AGTCCTGAGAAAGTCAAAGTCAAGCAGTCGCGAAAAAAGAACAAGAAAGTCCCCAGGGAGAGGGATCTGTT[Y]AARAAGAACTACATTCATGCATGTGAAAGCCTTCTGTTTTTGATGACYGATAAAAGTCATCATCGGGAAACAGCAATTCTTKCCCTGAARAAATC
1007727826	G:G	A:A	Vf_Mt1g101840_001	TCAAGGGNAGTTTAGGTCCAGCTAAAGGTGAAGCTTACCGAGATAATGATCGAATCTCGGTGAACGATTCGGTTCTGGCTGATTCWATTTGGAATTCTGG[R]CTTAATAAAATGTTTTCTGATTTAAGAATTCGGGGGAAATCGGCTGTAGGTTTGAATCCGAATATTAGATTATATAGGT
1493657837	G:G	A:A	Vf_Mt1g102430_001	TGGGACTATTTCGACGTCGGTGTTCCCTACCCTACCGGATTCCACCCCGATTCGTACTCCGATATCATTCGCTGGCAGAGTTTCGTCCGCC[R]ACGCAGACGAAACTCGCTATTCTGCTTYGYCGGAGCGCCACGCCGCACTTTCCGCRATGATTTCAGGGCAATTCTGTTGAATCAATGCCGTRACTC
1923110801	G:G	T:T	Vf_Mt1g105040_001	TGCAGTCCAGCTTTATGCCAAAGAGTGCAGTAAGCTCCTCCTAGATGTGCTTAAACGAGAACCTAATAAGAACAGTGACAATGAAGCGGTGGTGCCTGAT[K]ATACCGTTGCTCCTCGKGAATCTGTTTTTGATATATCAAAAGGCAAAAGGGCTTTCATTGAAGCAGAGGAAGCTCGTGAACTTTTGAG
1326233096	A:A	G:G	Vf_Mt1g116810_001	AATAATGACAAGGAAGCAGAAATRTTACGCCTTGGATATATTAAACCGGAGGTGCTTAGCTGGTCTCC[R]CGAATTATCTTACTGCATAACTTCCTGAGCTCGGAGGAATGTGATTATCTTAGGGCAATAGCCCTCCCTCGTCTGAAAATTTCAAC
1435014068	A:A	G:G	Vf_Mt2g005590_001	CTTTCTGCTGATTTTATTCACCAGAAACACCTTTGGGACTGAATCTCCTCAACCAGCTTGCAGGGATGGTCAATGGTTTATCC[R]CTTAAKTTCTCTCTTCTATTTTGGCGTTTATTCTTTGGTGTATTAACCACAAGAGTATTGACCGTCAGTATTGCT
1770605960	T:T	A:A	Vf_Mt2g005900_001	GCTATAAAGGCTGTTGCCACTCCAAATCCAGCTGTGGAATTGCCATTAACCGCTGAAAATGTAGAAACTGTGCTTGATGAAATTCG[W]CCGTATCTYATTTCTGATGGTGGAAATGTTGCTCTACATGAAATCGATGGCAATGTTGTACGGTTGAAGTTACAAGGTGCTTGTGGATCGTGTCCGAGTT
1612437158	G:A	A:A	Vf_Mt2g007780_001	GATGATTTTGAACTCTACATTGACGGACCTGGTGATTCAGATGTTGAATGCTCATAGTAAATGCCTGAGA[R]TGCTGAAGATTACAAGAWATGTKGTTGGATGCAATTTACCTTGGAGGCTACAACCTTGATGTAGTGATACAGTACACTATGCAGTATTGGAGTTTTT
1536173932	T:C	C:C	Vf_Mt2g010110_001	GCCTAATGATCTGGGTCTGTACTTCATGAAGTTCTTCAGCACCTTATGCAATATTCCTTCAGTTTCCCTTTTCCGATCTTTAGACGA[Y]GAGGATGAAAAANGCAGTGAAAGATTTGCAAGCAATGGAAGCTAAATTATCC
1182404129	C:C	T:T	Vf_Mt2g010740_001	AGGTACAATGTCAGAACAGAAATTGTCCATCAAATAAGCTTGTTTTTCCATTGATGGCACTACTAGCAGGAATATTAGGCGGTGTTTTCGGANNNNAT[Y]GGAGGTGGAATGCTTATAAGTCCACTTCTTCTTCAAGTCGGAATAGCTCCTGAGGTAA
1837657319	T:T	C:C	Vf_Mt2g010970_001	AAGAGGTTCTCCGGAGCCATGGTTTACCGGCAGGACTATTTCCGGAGAGTGTGAAATCGTATAATTTGGATCAAAAGGGTGTTTTGGAAGTGAAGTTGGA[Y]AGTCCTTGTATTGTGAAGTATGAGAATAGAGTGTTTTTCGAAACTGTTGTTCGTGCTAACCTTAGTTTTGGTCAGCTTAAAGATTTGGAAGGTCTTTCTC
1090622015	G:G	A:A	Vf_Mt2g012470_001	GAGGGGAAACCATGAAACTGTTTTTNCAAATWGTTTGYGGTCCAACATGCACCTCAAATCCTTTAACCACAGTGGAGTGGTACCTTGTTTTCACTTCTCT[R]TCCATTGTTCTTTCTCAGCTTCCGAACCTCAATTCAATAGCAGGACTTTCACTAATAGGGGCTGTTACAGCCATTACTTACTCTACCATGGTTTGGGT
1250172908	C:C	T:T	Vf_Mt2g013900_001	AAATACTAGTTCATGGTTACAGAGGGCGAAATATTCTCATACCGTGTGTCATCGCTTGGATACATCGAGGATGAAATCGACTCCGTTCAA[Y]GCAGAACAGGAACAAAATTCAAGATTTTCTTCGTATGTTAAGAGGAATCTTTTAACCAACAAGCAGAGATCTCTGTCGCCATTGCCC
1299680365	G:G	T:T	Vf_Mt2g015010_001	GATTCCTGTGACTTACGCTGGTGGYGTGACTGTGATGRATGATTTAGAGAGGATAARAACAGCTGGAATGGAAAAN[K]GTGGACGTTACCGTCGGAAGTGCCTTGGACATTTTCGGGGGAAACTTGGCTTACAAAGATGTTGTAGCTTGGCATAACCAACAAAAGG
1281316600	T:T	C:C	Vf_Mt2g027240_001	AGCCTGCGTGTATCGAGCCGCCATCCTGCATTCAACCATCCTGTGTTGCTCCTACCTCATGTTTTTCACCCCGGCTCTTTTCTAGCAAATCAAAGAAAGA[Y]CGAAAGCCCAAAACTGAACTTGGCAATCAAGTAAGTCCTCTACCTGAGCTCATTGCAGAGCCCACTGATGCCCGGTCTATGTCCTTTGTCGGAACCCACG
1905612139	G:G	G:G	Vf_Mt2g029180_001	GGAACATTTATTCNAAAAAGAGTTTACAGAATTTCAAAGAAGTTGATGGATTGAACTTGTATGGTTGGATTACTATACTTTCGTTTTTGTATCTTTTTCC[S]GTAGCGATTTTCGTAGAAGGGTCGCAATGGATTCCGGGGTATTATAAAGCAATTGAAGCTATTGGAAAGCCTTCAACTTTGTATGTTTGGGTTTTGGTTT
1929711970	T:T	C:C	Vf_Mt2g037970_001	AGGAAACATAAAACTATGCTGTTTGGACTTTGAGAAGGGTATAATGCAAGCAAATGGAAATTTCAGCAGATGTAGCACTGGTGATGGTTCTGGAATTAACC[Y]TCTCACACTACTTGGTCTCAACTTTGATCTGTTTGATCAGTATATGTTGTTTATTTAATATGTTGTCACTGTTGAATCCTTGTAGAGTGAAATGTATGT
1115098188	G:G	A:A	Vf_Mt2g064880_001	AGGGTGACTGGTTTACTTCCAGCCAGAAATTGTTAGCGCGCAACTCCTAT[R]TAAGAAACCGGGGGAGAAACTAAGACCTTCAGAGAGTTGTCACAAGTTTAATTTCAACCGAGCTGTTCCTCCAGAATGAGTATTATTCYTTCATCCCAAT
1965662432	T:T	A:A	Vf_Mt2g086880_001	AGATGGATGAAGAAGATTGTTATGCTGAGATACTAAAGAATGATATCATAAAATTAGATGAATCATC[W]ATGTCTCAAGGGACTCAAGCAAGACCAAATGACCTTCAACAGCCTCATCCATGCCAAGGCACCGCACAACGGAGAATACGATTAAGGGTTCCAAAATCAA
1918196004	T:T	T:T	Vf_Mt2g089140_001	CTCATGCACCTTTTGTTGCTACTTATAAAGATTTCGAAATCAATGCTTGTGAATGTCCAACACCAGTTACATCAATTGATAATGCCAAGAAATGTAGTAG[Y]AGTGAGGATAAGAAATATTGGTGGGATGAACCTATGTTGTCTGAACTCACTTTGCATCAAAGTCATCAACTTATTTGGGTTAGGGCTAATCATATGGTG
1048942295	C:C	C:C	Vf_Mt2g098890_001	AAGAGGTCTTGTTATTACTGAGACAAGAACAATGGATCCAACCGAACTCAAGCGTGTTTTCCAAATGTTTGACCGTAATGATGA[Y]GGTCGGATAACAAAGAAAGAGTTGAACGATTCGTTGGAGAATTTAGGAATTTTCATTCCTGACGTAGAGCTGAGTCAAATGATCGAGAAGATTGATGTGA
1577887477	G:G	A:A	Vf_Mt3g010290_001	GCTTNGGAGGCCGCACCTTCTTTTCNACAGGTGGTATTTTGAGACAATAGGTAAAAGGACTTATGTATTTCTAATGGAAGATGGATATGTTTACTTCACA[R]TTGTTGATGAAGGTCTTGGTAACTTGRTAGTTCTTCGGTTTTTGGNAACACGTTAGAGATGAATTCAGAAAGGTAGCTAGAAAAGGTTCAAGGGGTTTTT
1757570916	G:G	A:A	Vf_Mt3g031380_001	TAGCTGTTGCAGGTGCTTTCCATACTAGTTTYATGGAACCTGCTGTTTTAAGATTGGAAGCAGCATTGGCATCAACGGACATTATAACCCCAAGAATACC[R]GTCATTTCCAATGTAAATGCTCAGCCACACGCAGATCCTGACACAATWAAGAAGATATTGGCACGACA
1742142305	G:G	A:A	Vf_Mt3g060850_001	AGATGCTTTGGGAGGTGACCTATTTTTGGTTAATAGGAGTTGAGGTCAGATATTTCTCTATATAGTAGTTGGCTTGTACATTTTGTCAACTAAAAGATCT[R]TCAGCTGAAACCAAATTGACCCAAGATTATTGCCNGAGTTGAGGCATCATCTAACATTTTCTTATAGTTCGATGTTTGTTGCCACTTGCCA
1437042113	C:C	T:T	Vf_Mt3g061590_001	AAGGTGGCAAGTTTTCCGGGGAAGGCTTTTGTGTTTTGGGGTATCCTCTACAAGTCGATTTTGCTCTTCAAAGAAACAGGCAGAACATAGGTAGAAGGTA[Y]GTTGAAGTTTTCAGAAGTAAGAGACAGGAATACTACAAGGCAATTGCAAACGAGGTTTCAGACGCTCGAGGTGGTTCACCTCGTCGAAGTGCTCCCCG
1536109396	T:T	C:C	Vf_Mt3g061640_001	ATGATAAAGGACGGAATAATCGCCGGACGCGCTGTTCTTCTCGCCGGACAACCCGGAACCGGCAAAACCGCCATCGCCATGGGGATGGCGAAGTCTCT[Y]GGCCTCGAAACGCCGTTTGCTATGATCGCCGGAAGCGARCTCTTCTCGCTCGAGATGTCGAAGACTGAAGC
1122881438	T:T	C:C	Vf_Mt3g072030_001	GTCCACCCTCTCATCAGTTTTTGATGCGCACGCTCACCGGCGATTCCACCGCCGTTGATACCTTCCGGTTCGTTCCCCAGTCACTCGTCTCCTTCGGTCC[Y]ACCGTCATTGTCGAAGGCTGCGATACTTCACGCGCCATCTCCTGGGTTCACGCGCTRACTGTAGCGGATGGGATAATCACCCAGGTTAGGGAGTATTTCA
1990709799	A:A	G:G	Vf_Mt3g076590_001	ACAGATACAAATGTGTTAAGGTCATTCTTGCTGGGCATGATCATAAAGGTGGGTACTCCATTGATTCTCACGGGGTACACCATAGAGTTTTTGAAGCTGC[R]CTTGAATGTCCTCCTGGCTCAGATGCATTTGGAAGYGTTTATGTCTATGATGACAGGATATCACTTGTAGGAACTGACAGAATGGCAAGTACAGACATGC
1885571089	T:T	C:C	Vf_Mt3g076650_001	ATGACAATTGACTCAGAAATTCGATACCACATCCCTAGCTGGAATCCTAGTGAAACTCCCGACAATAGTTCTTACCATGATTCAGGCCATACCCCTGAAA[Y]TATGCCCGAGGCTTCTCCCATAACAAATGACTCTCCTGGCAGCCTTGCTTTGGAAATATTACCTTCAGGTCGTAAGTACTGGTCAGACTCACCTAAGG
1433777435	T:T	C:C	Vf_Mt3g076660_001	TGGCCCTCGCTTCCCTCGGTAACAGCGCCCCTAAAAAGTACGACGAAATCGACGCTGCTCCCGAAGAGCGCGCTCGTGGAATTACAATTAACACTGCTAC[Y]GTTGAGTACGAGACTGAAACTCGTCACTACGCTCATGTTGATTGTCCAGGTCACGCTGATTACGTTAAGAATATGATTACCGGAGCYGCGCAAATGGACG
1624688904	C:C	T:T	Vf_Mt3g077670_001	AGGTTGGCTACGAGGACTTATAGCTGATTACGGAGTCCCCTTAATGATTCTCGTATGGACTGCTGTATCTTACATACCTGT[Y]AACAAAGTCCCAAGGGGAATYCCGAGGCGGCTTTTCAGTCCAAATCCATGGTCTCCTGGTGCATACTCAAATTGGACTGTTGTAAAGG
1700494419	C:C	T:T	Vf_Mt3g084090_001	AACGTTACAATAGCTACCTCAGAAAAGTTAACAGCACAAAACTCCTTAACGCATCGTCCAAACTTCTCTTCCGAGCCACACTTTTAATAGCACTCGTCCT[Y]GTGTTCTTCTTCACTTTCAATTACCCTCCACTCTCCGACTCCACCAACCACCACTTCCACACCCATTCCCACTTCCTCGCCTCCGCATTCGGCGG
1797245382	C:C	C:C	Vf_Mt3g086210_001	TCAACATGGTTTGCTGCATAATCAGTAAACTCAAATCCGAACCTCTCTGGTTCCTCCTTCTCTTCTCACTCGGTCTCTTTAC[M]ATTCTCAGATTCACTCTAACATTCCTCAACTGGGTCTATGTCAATTTTCTCAGACAACCCAAAAACCTCAAAAAGTACGGATCTTGGGCCCTYGT
1523220683	T:T	G:G	Vf_Mt3g086600_001	AGGTAGCCATTGAARAATACTTCRAGCCTCTTGACAASGAGGCTGAGTTTTTAATGAAAATGCAACTARAAGGGGAAGAGAAAACTTCGGAGATGATGAT[K]AAAGCACTACAGGAACAAGCTATGCGGCGACAAGCTGAAGCAGAAAAANGTACAAGTGTTCATCAAACAGAAAGTGTTGAAACCAACCAGAAGGAA
1499930808	T:T	A:A	Vf_Mt3g087150_001	AGGAAGCTGAAAAGGCAAACAGTGTTTCACCACTTGCCTTCTTAAGCGTTGTAGAGGTTCCTAGTCAGGCTAAAAGCGGAA[W]GTGTTTAGACACTCATATTAATTGTCAAAACAACATTGATTTTCAAATGAAGRGCAAAGATATTTATACCCAGTGCATAATTGATATACCTACTGTGAATG
1909665243	G:G	G:G	Vf_Mt3g090670_001	AGGGGGTGTCAAAACAAGAATTTTGAGGAAGTGAATTTCATTTTGCATTTTCCCGATGATATCTGTAAACTTGGTAGGACATACGTACATG[R]CATGATTTTNNATTGATCGTGTGGGAAAGGTTCTTCCAGGCATAGCTTCCCCTTTCCCAAGGTTAATAGTATCAGAAATTTCAAAAGAAANGAAATGTA
1324040588	A:A	A:A	Vf_Mt3g091190_001	AATGAAGGAAATTGTAAGCCTGAAGTTGCTAAAACCGGGCTGGGCTCATCTGCAGCCATGACAACAGCTGTAGTTGCTTCTTTACTTCATTACCTTG[R]CGTCGTAAAGATTTCCTCTTCAAAAGATCATCAGGACAGGAAGGATATTGCAGAYCTTGATATGGTTCATAAAATTGCTCAAACAGCACACTGTATTGCA
1204061824	T:T	T:T	Vf_Mt3g091380_001	ACCAAGACACGTGTGCTGAGGGTTTTACCGACACTTCCGGTGCAGTGAAAGATCAGATGGCGAATAACATAAAGGACTTGTCGGAGCTAGTGAGTAATTG[Y]TTAGCTATTTTCTCTAACTCCGGCGCCGGAGATGATTTCTCCGGTGTTCCTATACACAATAAGAGACGGTTAATGACAATGCC
1286088032	T:T	C:C	Vf_Mt3g092310_001	ATGTACCTCGCCGATCTGGTTCCAGCGACCGCTCAAAGAATAATTTACTTCGATTCTGACCTAATTGTTGTTGATGACGTGGCGAAACTGTGGAATAT[Y]GATTTAGGAGATCACGTTCTTGGTGCGCCGGAGTATTGTCACGCTAATTTCACTAACTACTTCACGCATCGGTTCTGGTCGAATCCG
1777884970	T:T	A:A	Vf_Mt3g095660_001	TTGCTAATTTTGGTTGCTGCAAGTTCGGGAAATGATCATGAGGGAAATTCTGCAATCAGGAAATTTGTTATAGGTGCCCAAAC[W]AATGAAGGTCTTGAAAATAAAGATGTCTTCTATGGAACYGCTGGTTGTTTATATTCTATAAACCCACTGTTTCATGTATTTCCACCTAC
1488599943	G:G	C:C	Vf_Mt3g099130_001	CTCTCCCAATGCTCCTTCCTCAAAYGGTGATGCAACTTCTGATAACTCCGGCCAACACGG[S]GATGGAGGCGCTTCCGGTGGTGGTACTGGTGGTGCTCTTGATGAAGCTCGATTTCGGTATAAGAAGGCTGTTGCTGGTTTACGTAGTGTGCTTGTTGCTAT
1302591462	C:C	T:T	Vf_Mt3g100500_001	GCTTCGGGCCAGGCTTTTAACATCGGCAACTACGTTGTCCGTGTCAAAATCGGAACACCAGGTCAACTTCTGTTCATGGT[Y]CTTGACACAAGTACCGATGAGGCTTTTGTCCCTTCCTCCGGCTGCACCGGTTGTTCCGC
1346988106	G:G	A:A	Vf_Mt3g101740_001	TGTCATTCACCCGCAGAATATTCTGCATACCAAGTCATTTCTCRGTGTGAGATTAGATCTGTACTTACACAAACC[R]CTTCTGTCTGGAATTTCTCATTTAGTTTTCGGCYCAGTTCCTAACCACCACAGTCATGAAAAACTATGTCTTGGTGGGA
1289940817	G:G	C:C	Vf_Mt3g104850_001	AATGACAGTTTTCCTGTTTATGCTGAGGATATTGATGCCGGTGGTCATGCTTCTCCTTCTACTGCTATGTTGTCTGAACTCGCCAGGTTGTT[S]AAGATTACTATTGTTGGTGGSTCTATTCCTGAACGTTCCGGAGATCGCGTGTATAATACTTGCTGTGTTTTTGGTACTGATGGAAAACTC
1076887548	A:A	A:A	Vf_Mt3g109200_001	TGAATGATTTCGTCAAGATGACAGATGAATTCATACAACAGTTGGAATTGCCAGAAACAAAGCCAAGGGTTCAGACTTATGAAACCTTCTATAAGCAAGA[M]AACGATAAGCCACTTCACCCTTGATGCTTTCAGCTTGTYAAAATTCTGCATTATATTCACTTTGCAGTATTGTATGAT
1527050489	T:T	C:C	Vf_Mt3g109330_001	CGAAGCTTTGTTGGCGGTTGATTCTCATGGCGCCTTCGAAGCTCTTCGTCTTCGCTCTTTCCGTTGCCCTAATTTTCGTCTTCGGTACTTCCGAAG[Y]CGACGTTTCCATCGATGATTCCGATTCATCTTCTCTCAAGATCCAATTAGATCAACTCAATACCAAGATCCAATTTCTCG
1220763894	T:T	G:G	Vf_Mt3g114780_001	ACGTGCCACGCGCCGAAGCTTAACGAAGTTTACGCTGAAATTTTTAGGGTTTTGAAACCGGGTGCTCTTTACGTTTCATATGAATGGGTCACAACGGA[K]AAATTTGTGTCAGAAAATTCCGAACATGTTGAGATTATTCAAGGGATTGAAAGAGGTGATGCTTTGCCTGGGCTTAGAAGCTACGCTGATATAGCTGAA
1913251554	T:T	C:C	Vf_Mt3g117120_001	ATCAACAGATTCTAACATCTGTGAATCTCACAACTCAACGTTTCTTGGCTGTTGAATCTGAGAATTCAGTTCTAAGAGCTCAATTGAATGAACTCAACAA[Y]AGGTTTGAGTCTTTGAATGAGATCATCAACTTCATGAATGTTACAAATGGTGTTTTTGAACCTCTTGATAATAGTAATAATAACAACTACTTCAACAACC
1510222612	A:A	T:T	Vf_Mt3g117800_001	ATAAGAGAACTTAGACAACATGGTGTGTTTATGGATGGTATTGGATTGGAGGGTCATTTCACGATACCGAATCC[W]CCGCTTATCAGAGCTATCTTAGACAAATTTGCAACACTGGATCTTCCCATTTGGCTTACTGAGATTGATATAAGCAAGACAGTTGATCAAGAAACTCAGG
1787699891	C:C	T:T	Vf_Mt3g118200_001	GATACTGAGAGTAAATCTTCTGTTATCGACGAGGCTTATAAACTTCAGATTCCCATTGTGGCTCTCGTCGATTCTGCTATGCCTCTTCATACTTT[Y]AGCCGCATTGCTTATCCTATTCCTGTTAATCCCTCTGTTCAGTTTGTCTATCTGTTTTGTAATTTAATTACCAAAACATTGCTTCTCGAGAAGAACAAC
1346905246	G:G	T:T	Vf_Mt4g006200_001	AAAACCGATARCAAGATCACCAAACCATTTCCCGCTGAAGTATCCAGAACCATTATGGATTTAGCTACG[K]CTGGCACTTTTTCTACTTTGACTCAACAGGGTTGCCCAATTGGTATTGGGGTTCGATTYGCCGTTGATTC
1184434320	A:A	A:A	Vf_Mt4g007030_001	AGGATTTCTTTAGGTTGAAGAAGATTCAGGGTTATAAGAGGAGGGAAATTGAAAGGAAGATGGTGCTTGCTAGGGAGCAACAAGCTGTTGAGAAGTTGCA[M]TTGCAGAAAGGAGCGACTTGGATTTCTTATGATTCCTCTCAGAACTTGTTGTCTGGTACAGCTGATAAAGACGAGGATATCATTTTCTAAATATAAATAT
1990542845	A:A	A:A	Vf_Mt4g009920_001	GGTGGTGTTTACTTTGTTCCTGCTTTCAATGGATTGTTTGCTCCGTGGTGGCGTGATGATGCTCGTGGGGTTTTAATTGGAATTACGAGGTATACAA[R]TAAGGGTCACATTGCTCGAGCCGTGCTGGAGAGCATATGTTTTCAAGTGAAAGATGTCATTGATTCAATGTGCAAAGATTCTGGA
1870410422	A:A	A:A	Vf_Mt4g010330_001	CAGGATGGCCTGTATGACTGAGCCGATGAAGGTTGAGGAAGTGCATTTTCATTTGTTAGATCCTTGAAATAATTTTAGATCTTGCTTCTTTAGAAACAGG[R]GGAGRAAGGGGAATGAATGAATATGTTGCTCAGTTTGTATATCAATGGTTATATTATGCCAAAGAGTGTAATTTCTCTCAGCAGGC
1174430039	C:C	T:T	Vf_Mt4g014710_001	TGGATGGAGCATATTYCTGGTGAGAGGAAATTTTCCGAAAGAGTTTCCCATCTCTTCGTCCGAAGCTTCCAACGGTTTCGGCCAGTGGCTTTTACC[Y]GAAGATGCTGAGAGAATAACTAAATCTTGTAACTCAGTACAGCAGGCTCCACAACAAGAAAGA
1757096341	C:C	C:C	Vf_Mt4g014750_001	TATGGAAGTGAGTTTATAAAGGGTTCTAGCAGAAAAGCTGTGAGGCTGTTGTTTAGCGGTAAGAACCATTATGATCTTCTGTTATAAGGAACTGTATCGA[S]GAATGAGGAAAAAGAATTATAATATCAATGTGATTCTAGTCATATTCAAAAGTTTCACTTCTGTTTT
1022895730	G:G	A:A	Vf_Mt4g016930_001	GATTCTCACAAAAGGTGATAGGTATTCTGGAAAAGGAAGGAGTAGATTATGAGAGTGTGGATGTGTTGGATGAAGATTATAACTATGGATTGAGGGAGAC[R]GTTAAAAAGTATAGTAACTGGCCTACATTCCCTCAGATATTTTTGAATGGTGAACTTGTTGGTGGTTGTGATATATTGACATCCATGCATGAAAAAGGTG
1611294336	C:C	T:T	Vf_Mt4g021340_001	AGCAGGAGTCATAGTTTTATATACAAGAGACGTGGATATGTGCTTGACTCATAAGATAATCCCTTGCCACAGGTACCAGGTTTCTGTTGCCATGGCTTT[Y]GTCACCTGGTTTCTTACCGCAATATCATCACATGTGATGTTTTGGATATTGGCCTCAGTCTAGC
1272458512	G:G	G:G	Vf_Mt4g053880_001	CAGCATATGTATGTGGTGAGAAAGGAGGACTTATYGTAGAAGAYCCATACAAAATGGGTGTGTCATTAAATGGAGTGACAA[R]ATTAGACATTAATGTTGAAAAGAAAGTAGTTGAGGATAAATTGAAAATGCTTCAACAACAAGGAGCTTCTGAAAATGATATTAAATTTGCCATGAAGGAT
1374920491	T:T	C:C	Vf_Mt4g061070_001	ATTGAGAATTCTTTAGGAGGGAGCATCCATAGGAATTATGATCTTTTACTCAGGCACAGGCTACATATTGTAGGAGAAGTAAAATATGCAGTCCATCA[Y]TGTTTGATGGCCAACCATGGTATTAGACTTGAGAATTTGAAGCGCGTTCTTAGTCATCCTCAGG
1480510347	C:C	T:T	Vf_Mt4g064820_001	GTTGGGTTATTTTGTGGGAAGCTTTCAGATTACTACAGTTGGTGGATGGCGATTCATGTATGGATTTAGTGCTCCAGTTGC[Y]GTGTTAATGGGGCTCGGAATGTGGACTCTCCCCGCTTCTCCTCGGTGGTTGCTTCTCAAAGCAGTACAAGGAAAAGGTTCTTTTCAAGAATTGAAGGA
1945666854	G:G	G:G	Vf_Mt4g068010_001	CTCATGGCTCAAACGGAACTTACCTTTTGAGTTTTCTAAAGTGTTTAGAGGACAGAGGGGTTAGTGTAGAAACCCAAGAAGCATTAGCTATTGAAACGGC[S]AATGCTTTGATGTTAAAACTAAGAGCGCWGCTGGAGCCATTTAGATATGTTGCAGATGAAGCAAGTCCATGGGAAGAGAAATCAGCAGTKGC
1801307313	T:T	C:C	Vf_Mt4g068110_001	GCAATACGTTCTCTCAGTTTTAATACGGTTACATGAAAAGTTGGGACCCAGATGCTTCAATTATCCTTTATTAGTTCGTTTT[Y]TTCAGTTAGCATCACACACCCAAACATTCAACTGCTCAGCAGCTCAAAAAGATATTGGATACACGCCGATAGTCTCCCTTGAGG
1255756623	G:C	G:G	Vf_Mt4g077000_001	AAGATTCCTGCCTCCGTTGTTGCTCGGTTTCTCGAGCTTGAGAAGTCTCCGCTCATGCAGTGGTTGCTTAAGTTTACCGGTTTCAGAGAGCG[S]CTTCTCGCTGACGATCTCTTCCTTGCGAAGCTCGGTATGGAGTGCGGCGTTGGCGTC
1475592877	A:A	A:A	Vf_Mt4g077840_001	CTGATCCCGCCCTTGGACACCCAATTGAATATATATGCCTTGACTTGGCCAAGCCAGCTGTCTGCAAATATTGCGGCCT[R]CGATATGTTCAGGATCACCACCATTAGGGCATGTTGACTACAAGTCATTGTTGTGTATTTAAAG
1961405040	T:T	C:C	Vf_Mt4g080100_001	TACATAGCTGTTACTTCTGATGAACGGAGTAGAGAATTGGGTCGCCGGGAAATATATATTGTGTGGCGTGGTACGACGAGGGACCTTGAATGGAT[Y]AACGTGTTTGGTGCTGCGCCTGAGTCTGCATCTGGCTTGTTGAGTGCTAAAAGTCTCACCCAACTCAACCTCCCAAACAAGAATAA
1355804851	C:C	T:T	Vf_Mt4g080370_001	TCCAAATAACAAGGAGGAGCTTGTGGCCCTCCAGGCAAGGCTGAGAAAGCGGTTTCCTGTGGATGTATACAATAAGGCGAGAAAGGAACTGGATCCCAA[Y]AGGATTCTTTCAAATAATAAGTTGGAAAAGCTCTTTCCGCAATCAGAAACCATATRACGTTATGGGTTGRTTATTTTTCT
1111882840	T:T	C:C	Vf_Mt4g085880_001	ACAAAGACCTGTGGGATAACTCGATTCTGAAAAGTGAGACTCCAGTCCTCGTTGAGTTCTATGCAAATTGGTGTGGCCCGTGCAGGATGGTACACCGAGT[Y]ATTGACGAGGTTGCAACAGAGTATGCTGGAAGACTCAAGTGCTTTGTACTCAACACAGACGCTGATATGCAAATTGCTGAAGAGTATGATATTAAGGC
1996788626	G:G	A:A	Vf_Mt4g085890_001	AGGAAGAAAAGTTCAAAACAAAAGTAGTTGAGGCGTATGAGAGAGAAGGAAGTCCTTATTACTCAACGGCGAGGCTTTGGGATGATGGAATT[R]TTGATCCAGCTGATACAAGAAAAATAATTGGTCTATGTGTTTCAGCTTCCCTGAACCGTCCCACAGRAAATACCAAATATGGTGTATTTAGAATGTGAATA
1484901860	G:G	A:A	Vf_Mt4g085900_001	ACGGAGCTGTAAATGATGCTGTAGTAGTTATTGATGGCAAACTGATCACTAGTGAAGGACTTGCCAGTATAACTGATTTTGCTTTGGCTATTGTGAGCAA[R]TTATTTGGGAATGGAAGAGCGAGAAGTGTAGCAGAAGGCCTTGTTTTTGAGTATCCGAAGAAATAGAGCATGTGGTTTCAAGTACTTGTAGGTGG
1977281618	C:C	C:C	Vf_Mt4g087420_001	AAATCAACTCAAACACCGGTGACAGACATGCGATCAAGTGGATTCCCATGGTGGTGGAACTGGTTGGAAAGACAGCTACCTGCAACATCAAA[Y]CCACAAGAAAAACAAGTCCTAAAAAATTTTNCAACTAACTCCGCCGAGACCATATTCAGAACAAAAGACAAGTCCAAGACCTGGCTCAAGCANCTCAAAG
1493184311	C:C	A:A	Vf_Mt4g087540_001	GATCCCAATGTCAGTGCTGTTCAGGCGAAAGTAATGGCTAGCAAGAAGAGAAAAGAAGCCCTGAAAGAAGAAGTTGCCAGGCTTAGAGAGAAAGGAAAGG[M]TGTTAACATTAATAAAGAGCCACCTCCTCCTGTAGTTACATCAATTCCTACATCTGAATAATTTTATATTCTTTACCCTTCCAATGTT
1083522872	C:C	C:C	Vf_Mt4g088010_001	CAAGATTCTCCAGCCCTTCACGCAAGACCAGCTACTGGACCTTCTTAAGTCCGCCGCCCTCCAACACCCCAATGTCCTCGACGCCGTACGCTCCGT[Y]GCCGACCGTGATACCTCACGCCGGAAGCTCTTCGTCCGMGGCCTCTCAGGCGATACCACCA
1864663818	A:A	T:T	Vf_Mt4g091530_001	CCAACAGTATAAGCTCGCTGTTAAACGGCTCAACCAAAAGAGAAAACTGGTTCATGGACGCTTTAAANCGGTGGCGTTTCAGGACTCGAGCG[W]GGTCGCTCAGAAGCTTCTTCTATGCTTTCTGAAGTACCCGATTATTTATTCGGGTTGGATAATAACTC
1777130027	T:C	C:C	Vf_Mt4g092750_001	GTTCCGAGAAGTGAATACATTGTAGCGACCAAGTGTGGACGCTACGGAGA[Y]GGGTTTGATTTTAGTGCAGAGAGAGTGACGAAAAGTATTGAAGAGAGCTTAGRAAGATTGCAGCTTGATTATGTTGATATTCTTCA
1792616149	G:A	G:G	Vf_Mt4g092850_001	TATCACGAGCCTGTGCCAGATCTTGTTGCGCAACAACCTGAGTATCCGCCACGTGGACTTGCGGATGATAGTGTTGAGATTCAGAGGCA[R]TTACAGCGTTTGCAGGTTTCTGAGAGTGAGCAGTCCTTGTATCGGAGAAGT
1528743750	A:A	G:G	Vf_Mt4g093990_001	GTGGAAAGTAGCCTTAGCCTTGAACACAGATGGATTGTCCGGTAATG[R]TGAGCAACAAAGCCTCAATGATTCYGGTTCCAGTTTTGGTGGCACTCGATTGGGTAGGATACTGAGTGCAGGTGGCAGACAACTTCTAGAAAAGCTGA
1273448724	G:G	G:G	Vf_Mt4g100760_001	GCTGCTCAAAAGAGACCAGATATATTGGTTCAGGTGGGACTTGAGTACAGATACATGCCGCCTGTTGC[R]AAACTGATAGAAATAGTGAACGGAGGAAGCCTTGGACATGTTAGAATGGTATCAATTCGGGAGCACCGGTTTCCTTT
1347090997	T:T	C:C	Vf_Mt4g101130_001	TCGTCATCGTCGATAACAAACCCGACAAGCTCCGCGGCGAGATGCTCGACCTTCAACACGCCGCTGCTTTCCTCCCCCGAGTCAAGATCAACTCTTCCGT[Y]GAATACTCCGTCACCGCCGGCTCTGATCTATGCATCGTTACCGCCGGTGCACGACAGATCGCTGRCGAGTCCAGGCTTAACCTTCTCCAGAGGAA
1802863847	G:G	A:A	Vf_Mt4g104240_001	CAACTGCTATAAACCATCAGTTCTTTGTCAGGAACAATCTTTCTCTTGATATCACTCCTCAGTCTATTCAAACTCAGATGCTGTGGTTTAATAGGTACTT[R]GAAAGAGAAGGATGTGAAGGCGTTGATTCSAAGTGTAAAGACTTTGATGACACTCTTTTTTGGTTCGGTGAAATYGGTGTTAATGATTATGCTTACACTC
1286690202	T:T	C:C	Vf_Mt4g113270_001	GTTGTTATTCTTGCTGGTGCTGTTGGTTACGTTGCTACCGATTCGGGTTTTACTCTGACTGCTTATTCTTGGGC[Y]TTTGCTTATTTGGTTACGATTACTACTGAGATGGTTTATATTAAGCAYATGGTTATGAGTCTTGGCTTGAATACTTGGGGTTTTGTTCTTTATAATAATG
1222731443	C:C	T:T	Vf_Mt4g114900_001	CTTTGCAGAGAAATAGAGAGGTATTTCTTTATCCTAGAGGACCTGGTTATGGTACAATTGACTCCAATTCTAGAGGCAATGTAGAGGGTGAAGATCAGAA[Y]TTAGARGCAATGTTTCGGAAGCGCAAAGCACCTTTAGCTAACAATGGGGAGGATGGGCAATTTTGCCGGCATTTAGGTGTCCCATCCAATCGTTTTACTG
1205117734	C:C	T:T	Vf_Mt4g118420_001	TCAAACCATCTCCGATTTCGACATTTTCACTCGCTTCAAGAAGCTCGACAGTTTCTCAAGGATAAAGACTGTGATATCTGCGGCGTTGAGATCACGCA[Y]GATGCTCTACCTGTTAATGAACATCCGTTCAAGAAAAGTACTGCTTTCTTGCTTGGTAACGAGGGTAGTGGTCTTTCTAGTAAGGAGTGTGACATTTGT
1529616442	C:C	T:T	Vf_Mt4g121600_001	AGACAAGGGGTTAGGTACATTGCCTTGGAAGGCCTGGATGTCGTCAACACTAAAACCATGCAACCTGTTCC[Y]GCAGATGGTAAAACTGTTGGTGAGATCGTGATGCGTGGAAATGCTGTGATGAAAGGGTACTTAAAGAATCCAAAAGCTAATGAAGAAAGCTTTGCAAATG
1827884933	G:G	G:G	Vf_Mt4g122670_001	ATATTGATTATGAAGGATATTCGGTGTTGCCGATGGCGATTCGTCAAGATACGATTGTCGCCATTAGGAAAAATGAATCAGAAAAAGTTCTTAGAATCGC[S]AATGTCAATGATCACAAGTATTCCATTTGTACTTATCCCGCTGATCCTCTTCAGG
1238916002	T:T	C:C	Vf_Mt4g124930_001	AACAACAAAACATSTGATGTTCTTCCTAAACATGCTGTTTGCACATCAAACTTGAATCGATCAAGACCAATCCAAATTCAATC[Y]GCCAAAAACACAAACGGGTTTCAAATGGATTATGATATGAATGAAATTGACATGGAAAGTTTGGAAGAAGA
1917651629	T:T	T:T	Vf_Mt4g125100_001	TAACTAAGGATGAGAAACCGCAATACACTGTTCCTCCTAATGTCTGGTTTGGTTCTTATCCGACCGGTGATTTTACTGTCTCTGCGGATGGATCATTTTT[K]AAGGGTCCAGAAAGAGATGGTGAGAGTCATTACGCACTTGTGGGGTGCACTTGTGCACCTGGTTTTCAGTTCCAGGATTTTGAACTAGCTAAACGTTC
1232191303	C:C	T:T	Vf_Mt4g125110_001	CAGGCACAACCAGTAAATGTTCCAACGAGTTTTAAGCAGAGGGCAATGCTTGTGGATGAGATCTGGCATGTTG[Y]TGGTGATAATGCTTCTGACATYGATTGGTATGCCAAGCGCACTGTCCTTGGAGGAGTATACTCAACAACGGAGATTTATATG
1156139627	C:C	T:T	Vf_Mt4g127690_001	GAGGTGGATTTGATTCTATACTTCTGTTTATGCTTCTCGGTGCTGGTGCTGCTGTTGTGAGGAGATTCTTCGGATCAAGAAGAAATGTTGATGATGATGA[Y]GACGAATACTAGCTCGCTAGCTAGAAGTACAAGAAGGTTTACAATACTT
1713895145	C:C	C:C	Vf_Mt5g005120_001	TAAAATGTTGGGATCCTAGAGGTGCAAGCGGACAGGAGCGCACTCTTGTTGGGACATATCCACAGCCTGAGCGTGTTTACTCTCTATCTCTTGTTGGACA[Y]CGGCTTGTTGTAGCAACAGCTGGAAGACATGTTAATGTTTATGACTTGAGGAACATGTCTCTGCCTGAACAACGAAGGGAATCATCATTGAAATATCAAA
1562850661	A:A	G:G	Vf_Mt5g007360_001	CTGAAGTTATTACCCATGAACAATGGAAGCTACAGAAGCCAGGGACAAAGAGTGTGATCACTAGTTGGGTAAAGAGTGCATTTCTTAGCGGGAAGA[R]CAATATGCAAGAATCTGGTAATAAGAATCTTGAATTTGTTCTCAGCACAGCTCCAATATGGGATAGGTT
1179069866	G:G	A:A	Vf_Mt5g007480_001	AGAGTTTGAGATCGAGGGGTATTAGGTTTCCTGGTCGTGATAATGAAAGCCTGGCTCCGATTTTCACTCCTCC[R]CGGTCAGCTTCTGTACCGGAGCTGCCTCATGTGGGTGATCTTCCACACCAGTTTCAGCGGGATGTTACTCTGCAGGGTTTTACGCCGGAACAGACAAAGG
1953548655	G:G	A:A	Vf_Mt5g009720_001	GATCCGCAAGGAGCTCTTTGGACAAGTTGCTGTTTGAAGACTTTGGTTGTATT[R]TTTAGTTTCACCTACAATAATATTTATAATTTACTGCAGAGATTGTGTGAGCGGAAGATATGTGGTGCCATTGCTCTTGTAAACAGARTATTATTGT
1715163576	C:C	T:C	Vf_Mt5g011180_001	TGACCCCAAGAGAGAAGGAAACAATGCTTGATATTCTCACTCCTCCTGCCTCACAGGGATTTAAATCGCAGGAAGTTAAGACTTCCTTCTGGTGGAGGAGA[Y]TGAGTGGTCAATGATCTCATTGACCATTCTGATCGYGGGTTTAACCTTTTAGGCAACTCTGCCAATTTAGTTTGTGACTTT
1669588566	A:A	A:A	Vf_Mt5g011550_001	GGTACTAATCTGGCTAACAAGTTTTTGCGAGCGAATGGAGTTACACTTTTCAAGGTGCGAGATGAAATTGTTAATGTGCTTGGAGAAGCTGATAT[R]TTTACAGTATGCCCTGAGCGTCCTCCAATGACTGAAGATGCTCAGAAGGCCCTTGATTGGGCTGTTGATAAAAANTTAAAATC
1173500823	C:C	T:T	Vf_Mt5g013540_001	CAGCTGTGAAATGGGGTTCTGATTTCAAATTCAATACTTCTAAAGAATGTTGCAATGCTTGTAAAGCTATGTGTACTGGGAAAGATGGACCTTGTTTATG[Y]GATTCTTGGGTGTTTTGTGGAAATCGTGAGACTTGTGGCTCCAAATTCGG
1648232653	C:C	C:C	Vf_Mt5g013590_001	TGGATAAGTACAAGAACTATGACTTTGGCAGATGCCCAAGAGTTTACTGCTCTGGACAACCTTGCCTTCCAGTTGGTCAGTCCGACATTCCTAGGTCTAG[Y]ACTGTGAAGATATATTGCCCGAGATGTGAAGACATTTACTATCCTCGGTCCAAGTATCAAGGCA
1702667953	C:C	T:T	Vf_Mt5g013980_001	TGATCGGTTGGGCAGCCTTTGCAATGGAACTCTCTTCTTTCTTTGTGTTTGTGTTAGCCATATTGTGTTACCTGGGGATGAGTGAGGAAGATAGTTATTA[Y]AGTATGCTATGAAACAGGAGTTCAGTAAGGCTTGATTCATTTGTGTAAAANTGTATCTGTTCCTTTTGTGTGCTGTTGATTTCTT
1778953949	G:G	G:G	Vf_Mt5g015050_001	GGAGTAGTCCGAACTTGCCGAAATTTAACGCGAGTTCGTTTGAAGGGAACAAGGATCTTTACGGTTTTCCGTTGCCGCCGATGAGGAGTAAAGGCTTATC[S]ATTTTGGCGATTGTTGGAATCGGATTAGGAAGTGGATTAGCGAGTTTAATTTTGAGTTTTACTGGTGTTTGTATTTGGTTAAAAGTTACTGATCGGAAAG
1588760713	T:T	C:C	Vf_Mt5g015280_001	CAGGCGTTTATTTAAATCACCCAAGAAAAACCGGAGACCCCATGTTTATAATTTGTCACCTTTTGATGATGAAGATGATGAGCATTA[Y]GACMACATAAAGGACTCTACACTTAATCGGCCACAACGTAAAAGCTCCCCTATAACCCCTTKCAAATCTTCTGAACGAGG
1841082180	A:A	A:A	Vf_Mt5g026780_001	TTCTTTCCTCTTTTGATTGGTACAGGCGCTCTTCCTGTTCAGCGCGAGTTATGGACTGACGGTTACTTCTCTGAAATTGCTATGGTCATTGGAGGAGTGTGGTTG[M]GATGGTGGCTTCAAGCTGCAGCTGCAATGTCAAACATGGGAATGTTTGTTGCTGAAATGAGCAGTGACTCCTTCCAGCTTCTAGGAATGGCTGAGAGAGG
1768258173	T:T	T:T	Vf_Mt5g027980_001	GGTAGCATGGATTATGCTTGCTCAATTTTCACTCAAATGGATGAACCATGTAGCTTTGATTACAATACAATGATTAGAGGGAGTGTTAATAACATGAGAT[Y]TGAAGAAGCTTTGTCGATGTATGTTGAAATGCTTGAAAGAGGAATTSAGSCTGATAAATTCACTTATCCTTTTGTTCTCAAGGCTTGTTCTTT
1818621306	T:T	C:C	Vf_Mt5g032070_001	TGTAACTATGGCTRTGTCTTTGACACGTTTGTCTAGGTGGTTATGGGGTGGTAGTAAGGAAAAGAAGCCTGTTGTTGATGGCAATTCATCT[Y]CTGAGTGGAGTTTTTCATTGAAAGAGAGTGAGTCTTTGAAGTTCCCTGTGAAGGGAATGAATCAAAGGAGGGTTAAAAAGAAGTGGCGGAGTAGGGAAGA
1667070051	C:C	C:C	Vf_Mt5g033880_001	CTTCGCGCGTGAATATCGCTCACGCTTACGACCCTCGTTCCCACTCCTGGATTAAGATAACTAAACACCAACCGTTGATNAAAMA[M]CACCGTGAAATATCAACCGTTAGATCATCTCASTCAACTCTGCTTTACACGATATCACCTTCGGAATTTACWTTCTCACTCGACGCGCTT
1312135486	A:A	A:A	Vf_Mt5g037120_001	AGGGTGATGAGAAATATCGCTGCAGTGAGACAGGGTATCGAATTCCATTCAA[R]TGTGAAGAGAGTAAAGGCTCAACAAAGGATGCTAAGAAAACAARTCCTAAGAAAACTCGGACTGCTTTAGAAATCTCTAGTAGTATTGCAAA
1330859594	G:G	G:G	Vf_Mt5g039000_001	CATTTCTAGGGAAGAGATCTATGTCATTTTCATCCGGAATCGAACTCGGAGAAGAAGCCAATATAGCTGAGGAAGATTTATCAGATGATGGATCACAAGC[S]GGTGAGAAGAAAAGGAGGCTCAACATGGAACAAGTGAAGACACTTGAGAAGAGTTTTGAGCTTGGTAACAAGCTAGAGCCTGAGAGGAAAATGCAGCTTG
1647246183	C:C	T:T	Vf_Mt5g044970_001	CTTCGGCTTCGTCACTTTCCTTGAAAGAGAAGACGCTTCCTCCGCCATGGATAATATGGACGGTGCTGAACTATATGGTCGTGTCCTCACCGTTAATTA[Y]GCTCTTCCTGAGAAAATTAAGGGTGGTGAACAGGGATGGGCTGCTCAACCAA
1524285175	G:G	G:G	Vf_Mt5g044980_001	TACTTTCTACTCTGAAGTTGCATTAGAAGCAGTACGTAAAGGGGCTCATCTTATAAATGATGTATCCGCTGGGAAGTTAGATGCAAATATGTTTAAGGTC[R]TGGCAGAGCTTGATGTTCCTTATGTCGCRATGCACATGAGGGGTGATCCGTGTACAATGCAGGATATTGAAAACCTAAAATATGATAATGTTTGCAAGGA
1504264296	C:C	T:T	Vf_Mt5g046030_001	AAGCTGCAACCCTTTCAAAAGATTGCACCTCTGTTCAGAAATGCTACATTGAACTCTCCAAGCAAGTCAAGGAGAAACTTGGAACTATTGATCCCTATTT[Y]GTCAAACTTGCTGACGCCATGGTCACTTGGGTTGAAGCTTGGGATGAGATTAATAACACCGTCTCTGAAGAGACAACTTCAACCAAAGCTTCTGAGG
1716503263	G:G	C:C	Vf_Mt5g075540_001	TTTGCCGATGGGTTTCCGAATATATTTATAAATAATGCAGARGAGCTCCGGGGTCAACATGTTGCCTTTTTGGCGTCGTTCAGCTCTCCGGCTCAAGT[S]TTTGAACAGCTGTCTGTCATATATGCACTCCCTCGTCTATTTGTTGCTTCCTTCACTTTGGTATTGCCTTTCTTCCCTACTGGATCATTTGA
1859968753	A:A	C:C	Vf_Mt5g076080_001	CACTCAAGCTGACTCRAATCATGTAATAAGCTCGAGTGTATGTAAATATGTTTTGGTCAGAGAGCCATCTTTGTCTGTTTCGYTGTA[M]TTTCGGGTTTCAGTTCTATGGAACATTAATCTTTCCATAATCCATGGAGTAGCATATGTTAATAATATAACTACTGGATGCATCTTGTTTCTGTTGCTTA
1509925982	T:T	A:A	Vf_Mt5g076620_001	GTCATGTCTGTGACATTATTACGAGTTGCTTCTTCCCCTAGCTTAGAGGTATCCAATTCGACYGGTTTACTTGATTCTTTCGGGGTTGTGAAGGTTGTAG[W]TTCGTCAAGGTTCTTGTGTAGGGACTTTGTGTCAGTTAGAGCGAAAAAGA
1144878766	C:C	G:G	Vf_Mt5g078030_001	TGCCTGACTGCGCGTCCTGCGTGGCACGCGCAGTCACGCGGGCGGACGACATGTGTCGCAACACATGCGGAGGCACGGTCCAGCTCGACGGGTGTTTGGT[S]AAGTACGATAATGCTACTTTTTTGGGTGTGGAGGATAAGAATGTTTTGTTGAAAAAGTGCGGGCCTTCCGTGGGCTATAATCCGGAAGCTATGGGCTC
1893913011	G:G	A:A	Vf_Mt5g097360_001	CCTCCACGACAGCAGTCTCGGGTTGGAGGATTGCAAACATCTCTATCTCTGGTTCCTTTGGATCCGCGCTTGTCTCCTGAGGATCCTAGGTC[R]AATTCTGATAATCTTCGAGAATCTCCTACKGAAAGTGCTAGTTCTAGAGAAACCTGGCCTACTGCTGATGCAATTGCTGCAAAGAAGATGGAGAA
1093704195	T:C	C:C	Vf_Mt5g097510_001	ACCCAACGATTCTCGACGAAGATACCTATGCCGAAGCATTGGAGAAGATAATCGAGCGTGATTACTTTCC[Y]GATATCYCGAAGCTTCGCGATCGGCTCGATTGGCTTGAAGCTGTCAAAACCGGYGATCCTGTTCAAATTAGGGATGCCCAATTGAAGATCATCGAGCGTC
1419564050	G:G	T:T	Vf_Mt5g098060_001	AGCTATGGAATCTGGAGCAACATTGTGTTGGCAACTTGTGGTGTATTGGTGATGTTGTTGTGAAGATGAAGATGAATTTGTTCAGTATTTAA[K]TTAGATTTATTGTGTTGATGTATCTACTTTTGATGATGATATTTGCTTTGATTTGAATCCATTTTTTGTGAACATAATGTGCTATTCAATATATGTATGA
1259603840	T:T	C:C	Vf_Mt6g008170_001	TTTGGATCCAGTGAATCGCAGGAACATGCTTCGTGTGTGCTCTTTAGTTTAGCGCTTGATGATGATAATAAAACTGCGATTGGTGTTTTGGGTGCTCTT[Y]TGCCTTTGCTTCACGCGCTTAAATCRGAGAGTGAGAAGACGCGTCATGAGTCGAGTTTGGCTCTATGTCATTTGTCTTTAGTGAAGAGTAAT
1373669150	T:T	T:T	Vf_Mt6g068920_001	CAGGGTTGTTCCTGATACTCCTTCAGGACGCATGATGGGCCTCCCAACAACTAGGAAGCTGGCGTT[W]AAAAACAAGATTGTGTTTGGTACTGGTGACCAYTGGCATGCCCCAACCTTGACAGCAAACATGGCATTCATCAGAGCAGTTTCACAGACGGGGATGTCCC
1615552961	G:G	G:G	Vf_Mt6g071210_002	GGTACTCAACTCCAGGCGGTTATTCTGCGAAGGCGGTCCATCCGATAGCCCTCGGGAAGGTTATGAGTATTGCAAAAATGATGAAAGCCGAGTTT[R]ATARTGAGAACTATTCACTTTCTGCCATTGGTGGTGTTGAGACAGGTGGTGATGCTGCTGAGTTTATTCTTCTTGGTGCAAATACTGTCCAGGTATGCA
1207503052	A:A	A:A	Vf_Mt7g030010_001	ATGGGATAAAAAATTTCAGGAGCTAGAGAGATCTGATTGAGAAGGGTTAACTGTTATACAGGTGAAACAGTTTAGCCGCTATATATATGAATAATATATT[W]CRGTGTTGCATTGAAGGCAATTGGATGATCACAGTAGAATTTCGCTGCTTCAATGATGGGGTCAT
1730920939	G:G	A:A	Vf_Mt7g051360_001	TGAGCTCCTTGTGCAAGTTTTTCCCCAAAGTAGTCGACGTGAATTATTTGATGAAGAAAAGTGGAACCATGAAAAAATCGACCAACATTCGTAATGCTTT[R]TCCTACTTGAATACTCATTTCTTTGCACCAGTTGATATGGAAATTCCTGACCAAGATACAGT
1323427004	G:G	C:C	Vf_Mt7g073970_001	ATAAAGAAGATGACTTGAAAGTGGGAGTTAAATCAACAGCATTACGCTTCGGT[S]ATTCAACAAAGGAGTGGCTTACTGGGTTTGGCATTGCAAGCCTTGGTGGTCTTGCTCTCAGTGGATTTAANGCTGAACT
1332345791	A:A	G:A	Vf_Mt7g078800_001	CTAGACCGCGTTATCAACTTAGGACTTCCTAGGACAAGAGATTTTCAAGGTTTGAATTTAAGCAGCTTTGATGGGAATGGGAATTACAACATTGGTATTC[R]GGACCAAACCGTGTTCCCCGAGCTGAAATCTGCTATTGGTACACCTAGAGGAATGGATGTATGCATCTCAACAACTGCTAAAACTGATCAAGAAGGACAG
1277659008	C:C	T:T	Vf_Mt7g080730_001	AAAAAGATAATGCCAAGTGGCAAAANGGTCTGGTGCTAGGCAAGGCAGCTGAAGAAAGCGACATATTCAAGATGGTGAAAATGATCATCCAACGTCAATA[Y]GATCCCGTGATACTGTTCAGTTTTAGCAAGAGGGAGTGTGAATTTCTTGCAATGCAG
1301287422	G:G	G:G	Vf_Mt7g080890_001	CGGATTCGGAGCTGTTGGATATAAGGGATAGGAAGAATGTGAAGTTTCTTGGGTCTCCTAATTTGATGATGTTGAAGAAG[S]AAGTGGTGCAGGTTGAGTTTAAGGAGGGGAATGAAGATGGGTTTGTGAAGAAAGTTTTGGAGAGGTTTGAGGATGCT
1886939595	G:G	A:A	Vf_Mt7g084010_001	CAAGTAGAGAAATGATAAGCCAAGCACATGCAGCAGCTTGGCGCTTGAGAAAGAGTTCAGCTGGTAAGGCTGGGGGTTTAGGACAGTTTGGCAATTGTAA[R]GTGTGGGGCAATGTAGACCCAGACAAAAGTGGACCTATCTCAGGCTCACCAGATATGAGTGATGTCAGGAAGAATTCAAATTATCAAAAATGGGAAGTCA
1560564308	T:T	A:A	Vf_Mt7g090890_001	TATACGTGCTTGTCTCTGGAGGAAACCCCCCACCTAAGAAATTGAAGCCATCTGCCAGTGTAGCCTGATGAGATAATGAAAAGGTTATGTTACTTAGA[W]AATGGGAGGTATAGTTTCTTATTTTTCTGTGAATCAAAATAAGGCTGTAAGCTAGTAATTTATCCAAGTCACTT
1439323080	C:C	C:C	Vf_Mt7g090930_001	AAAGATGTTTTAAAACATTTTACAAGAGCCTCTGGCGATATTGAAGAGACAAAGGCAGGTAACTCGRAAGGCCGAGAAAATTGTCCAAAGGAAAAAGAT[S]TATCTGGGGATGTTAACATGGAGGCATCCATAACACCTGATGATGTTATCCGGGCTGGGGGATTTGGTGCTAGAGATGATATCGGTAGCTTTCTCCCTGT
1149845815	T:T	T:T	Vf_Mt7g101170_001	CTTCTCAAGTATGTTACAACSGTGAAGAACTAGAGTCCTYGATGATATATTGGTGCTGCGAGCTCTCAAATTATGCTGAATAT[Y]GTCTTGTGTTTTCTGGTGACTCTWGAGTCTGGCGCAGATAAGATTCTCGTTTAGGTTATTACGCATAGTACTTTGCTTCCATATATTCAACATTA
1867019320	A:A	A:A	Vf_Mt7g104350_001	GTAGACCAATATATTCACAGGATATTGGTTGAAGAAGATGCGAAGGACAGTCAAGAGAGAAATGAAGAACTATTCYATGCTTC[R]GCTGATGCTGGGGAAAAGCTTTATAGAAAGGGTGATTTTGCRAAGTCTGGAATTTCTAACTTAGATGGMTATCTTYTGAAAGAGGT
1627334012	G:G	C:C	Vf_Mt7g110600_001	TTATTTGGCGGTTATGTCTGTTACCACCGTTGGGTATGGGGACCGYGCGTTTAAGACGCTTCC[S]GGGAGGTTGTTTGCGGCTATATGGTTGTTGTTTTCGACTTTGATGGTTGCTAGGGCTTTTTNGTATTTGGCTGAGGCTAGGATTGATAGAAGACATAGGA
1993252933	T:T	C:C	Vf_Mt7g112640_001	ATTCTTTGGCGTGGCCAGGAGAAGATTATGAGCGACATTCTTTCTCGGGAAGA[Y]CGGGAAGAGGGTCCTGCTGGTGTTAAAGTTGATAATAGATTTTAGTTCCTCTTTTGGATACA
1301070095	T:T	A:A	Vf_Mt7g113850_001	GTTGTAATTGCGAGCCGAAGGAAGGACCGGTGGCTTATATTGCATGTGTTATTCGGAATATTGAAACTTTCAACTATTTTCTCTCTCTTGGGGACAAAGC[W]AGCCTTGATATTGTGGACCTGACAGATTCACTGAAGCCAATGAATCTCCTTTCTTACATGCAGTCATACAATCAAGCCGATATAAAACTA
1047741133	C:C	T:T	Vf_Mt7g116600_001	AATCTGGAGCTATCAAACATTTGCTTGGCCTTCTAGACGAGGGACATACATTTGCCATGAAAGATGCTGCGTCAGCCATATTTAACCTATGTCTAGTCCA[Y]GATAATAAAGAGAGGACCGTGCGAGAAGGGGCGGTTAAGGTCATTTTGAACAAGATCRTGAACCACATTCTAGTTGACGAGCTGTTGGCTATACTGGCAC
1651518939	G:G	A:A	Vf_Mt7g118320_001	CATACGCCGTCCAGCTCAGCAACTCCGTCGTTCTTTCGATGGCACTTCAATCCGCCACCGAACTCGGCATTTTCCA[R]GTCCTACAAAACTCCGATTCAGATTCTCCACTCTCCCCCGACGAAATCGCTTCTCGTCTCTCATGCASTAATCCCGAAGCTCCGAAAANTGTTAGATC
1586701210	G:G	A:A	Vf_Mt8g012400_001	GCTTTGTTTAATGAAAACTTGAAACCGGGTTTGGGGACAGAGCGTCACTTTGGGTTATTATATCCGAACGGGTCAAATATTTATGAGATTGACCTTTCTG[R]CAAGACTCTAGAGTCGGAGTTTAAGACATTGCCCCCAGCGAATGATTATAAAGGAAAGGYATGGTGCGTGGTGGYGGAGGGAGC
1890078776	A:A	C:C	Vf_Mt8g018770_001	AGGTAATTGCCATAACTGTTGAAGATGAAGAGGACATTGCAAAGTTTAAAGATTACAAACCTTCAGCATCTGAATCTAGTGACCC[M]CCTGCCAAAGAAACACCTGCCCCACCTCCCCCAAAGAAAGAGGTGGCAGAGGAGCCTGCACGAGAACCTGAGCCAAAGGCTTCCAAGCCTAGTGCACCAC
1694454354	G:G	G:G	Vf_Mt8g020800_001	AGGAAATGGCTCAGAAAGCTCTTGAATGTCCTTGTATTGCTGACCTTAGAA[R]TGGTGCTTGTGGGTCTCAWTTCTCAGAGGCTTTCCTTTGTTWTATCAAGAGTACTTCTGAAGAAAAG
1534230610	T:T	C:C	Vf_Mt8g022290_001	GAGGGAATCTGAAGCAAAAGCATTGGAAGGAGGTGGCGGAGATCGTTAACGGGAGAGAGGATTATTTGAAGGCGCCGAAAACTGATATCCAGTGYAAGAA[Y]CGRATCGATACGRTTAAGAAGAAGTATAAATCGGAGAAGGCTAAGATCG
1307828411	C:C	T:T	Vf_Mt8g039690_001	AGACCCACCAAGATGAGTTCAGTCCAGAAGGGTTGTGTAAAGCAGCAATGTTCGCTTTGTTTGTCAAGGAGGAACTTGAGCTGTGGCCTGAGCAAGATAC[Y]AGAAATAGGAGTTGGTTGACTGTATCAGAGGCACTTGGAAGCCTTCGGCATGCGTGGATGAGGGACGCTCTGGAACGCTTCTGCAAATGGCACGAGGAAA
1736692999	A:A	G:G	Vf_Mt8g040550_001	AATACTGCTCGCCTGCTGGCATTGCTCATGCACAGGGGTTTTAAGTTTTCCATTACCAACTCCATTTTGTGGCAGACGGCTGAACGATCACTGATCTGGA[R]GCAGTCTCAAGAACAGCAAAATGTTTACCCTCATTGCCCCTACAAAGCAAGGGATATGA
1694807519	G:G	A:A	Vf_Mt8g073580_001	ACGAAGGAATATACGACAATGATTATCAAGGAAGCCCTCCTCCTTCCAGGGTCAAGAGGTTCAGTGATAAAGATCAAATGGAATACACTGAGATATTAAA[R]ATGCGTGGACTTCCATTCAATGTGACTAAATCTCAAATTATTGARTTTTTTAAAGATTACAAACTGATAGAAGATAGGGTGCACATTGCATGTCGCCCAG
1387492602	T:T	G:G	Vf_Mt8g075320_001	GTGAGGAAGATTGTTAATCTGGACGATCACATTGCACTTGCGTGCGCTGGACTAAAAGCCGATGCTCGTGTTCTTATTAACCGGGC[K]CGAGTTGAATGTCARAGTCACAGGCTTACCGTTGAGGATCCTTGCACTGTSGAGTATATAACCCGTCACATTGCAGGTCTTCAGCAGAAGTACACACA
1831459576	C:C	G:G	Vf_Mt8g076060_001	TCATCATCCTCTTTGCTTTCATCTTCGACAATGCACACTGTATCAGGTTCCCGGATCGGGTCGCCCAACCCGCCCGAGACCAAAC[S]GATCCACAGCACCTGCAAACGGCAGTATTCGCTCTCGGAAGTTTCTGGAGATCCGAAGCTGTGTTCGGTTGCTTACCTGGCGTTGTTAGGACCAC
1391035114	C:C	A:A	Vf_Mt8g086470_001	GAGGAAAAAGCAAAGAGATTTGAGACATTCAAAAGTAATCTTAAGCATATCAATGAGATGAATGCAAAGAGAAAATCAC[M]AASTCAACATCGTTTRAGTCTCAACAAGTTTGCTGATATGAGTCCTGAAGAGTTCAGTAAAACCTACTTAC
1704526290	C:C	T:T	Vf_Mt8g087440_001	AGTGTGCAGAATCTGCATTGAAATCYGTCYTAGGAGATCTTTCCAATACTTATTTTGT[Y]GGAAATGCTCCAATGGCCCATATGGTTGTTCAGCCTAAAGAAGAGCAGTCAGGATC
1558075294	C:C	C:C	Vf_Mt8g092170_001	TAGTATGGCYACAGAGGAACAATCACATTCCATTTTAGATCTCATTGAAGCCAAATGGTCGGATTTGGTAGCAGAGATGCCACTCAAGAT[Y]TGTTATCCCGCCCTTGAAGGTCAGGAGTGGCAGATAATCACTGGAAGTGATCCCAAGAACACG
1535547019	C:C	T:T	Vf_Mt8g092620_001	ATGAGCGTCGAAGATCTTCCGCTGAAGGAGGCGAACGTGCTCAAGGGTCACGAGGGCGGCGTACTCGCCGCCAGGTTCAA[Y]TCCGACGGTAACTATATTCTCAGTTGCGGCAAAGACCGTACCATACGCCTCTGGAATCCTCACCGTGGCATCCATATCAAAACCTATAAATCGCATGGC
1043468737	T:T	T:T	Vf_Mt8g100120_001	CAAACTCTCAACAACCACATTCGCCATCCCTCCCCTCTCAACCGCCACMGCCGCCGACGTCACCGGCGC[W]ATCGACGGCACAACAATCGCCGTCGTAAGCGGCGGCTTCGTCGCCGGTCTCACCGCGCTACTCTCCCTAACAGACCC
1033557310	A:A	G:G	Vf_Mt8g101390_001	ATGTCAATGAAGGGTTTAGTGGAGGTGAACGAAAACGTAATGAAATCTTGCAGCTTGCGGTTTTGGGGGCAGATTTGGCAATTTTGGATGAAATTGATTCAGGATTGGATGTTGATGCGCTCAGGGATGTGGCAAGTGCGGTTAATAAAATTCTTACCCCAGAGAATTCTTTGTTGATGATTACTCACTATCGACGAATTC
1235755982	T:T	T:T	Vf_Mt8g102250_001	CCACACTCACCTTCTGGTGACACAGTTCTCATAACCAAAGATGATCTTGAAGGCTATCATAGCACATCTGATACAAGTATGGAGCTGGCTATCGTG[Y]CTAAAGTGCCAAAGACTAAGCCCATGATAGCACGACTATCTTGCCTTTTTGCATCCTTAAAAGTATCAGGTAGTAGTGTTCCAATGACAAG
1005492603	C:C	A:A	Vf_Mt8g102920_001	TATGGGGCGCCACCAACGCTATCATGCGCCGTGGTGCACTTCTTTGGGAYGAAGCASTCAAAGCCTCATCATCAAAACAAYCACATCCTC[M]ATCAACAAATCTCGCTCGAARAATCGCATTCTCTCTACGCAACTGGYTTAAGCTTCTCTCCATTTGGCAATACTCGATCCCCTTTCTCGTTAACCTCTCC
1695770706	A:A	C:C	Vf_Mt8g106690_001	GGACAATTAACATTTGAAGGCAAATTTTCATGGAAGAACAGAATACTGTCTTTCATTTTTGAGAATATTCGAATAAAAGTTGGACCTTTAAAACCC[M]TAGAAATCAGCCTTGGACAAAAGGATGACAGGGAACCAAGTACCAAGGATCCCTTTTTCATCTGGTTTTATGTTGACGAGGAAATAGCTGTTG
1785064553	A:A	G:G	Vf_Mt8g107640_001	GCATATCTAAACACACCACGCCATGAAGGCCCCGAGACTAATACAGATATGGCTGACAACGATGCCGTCCTTCTCTACCGAGCAGGTGAGAAGAAACTCGG[R]ACCGATGAGAAAATTTTTGTGCAGATATTTAGTGGACACAGTGCAGCACAGTTGGCTGCCATAAACCAGTGTTACAACGCCAAGTATGGACATCCATTG
