# Supplementary material for: Identification and Verification of QTL Associated with Frost Tolerance Using Linkage Mapping and GWAS in Winter Faba Bean
Source: Front Plant Sci. 2016 Aug 4;7:1098. doi: 10.3389/fpls.2016.01098 (PMC4972839; doi:10.3389/fpls.2016.01098)
Supplement: Table S7 — SNP marker and their genetic distance in each linkage group in the current genetic map of winter faba bean (SNP markers). [file Table7.xlsx]

## Sheet: Table S7
	Table S7: SNP marker and their genetic distance in each linkage group in the current genetic map of winter faba bean (SNP markers).
	Marker name	Linkage group	Marker in each LG	positon (cM)
	Vf_Mt2g015010_001	LG01	1	0
	Vf_Mt3g084090_001	LG01	2	9.62723
	Vf_Mt3g076590_001	LG01	3	12.384
	Vf_Mt3g077670_001	LG01	4	13.0101
	Vf_Mt3g086600_001	LG01	5	18.1188
	Vf_Mt3g087150_001	LG01	6	18.5318
	Vf_Mt3g092310_001	LG01	7	25.4465
	Vf_Mt3g099130_001	LG01	8	32.2624
	Vf_Mt3g100500_001	LG01	9	33.5657
	Vf_Mt3g101740_001	LG01	10	34.6289
	Vf_Mt3g109330_001	LG01	11	40.0025
	AIGPa	LG01	12	47.5442
	Vf_Mt3g117120_001	LG01	13	47.9622
	Vf_Mt4g025130_001	LG01	14	55.4742
	Vf_Mt4g021340_001	LG01	15	57.6686
	Vf_Mt4g113590_001	LG01	16	57.6686
	Vf_Mt4g016930_001	LG01	17	59.6436
	Vf_Mt4g014710_001	LG01	18	61.838
	Vf_Mt4g010330_001	LG01	19	63.3255
	Vf_Mt4g009920_001	LG01	20	63.5265
	Vf_Mt4g006200_001	LG01	21	65.9684
	Vf_Mt2g027240_001	LG02	1	0
	Vf_Mt2g029180_001	LG02	2	2.55622
	Vf_Mt2g037970_001	LG02	3	11.8291
	Vf_Mt5g009720_001	LG02	4	21.4563
	Vf_Mt5g011550_001	LG02	5	23.212
	Vf_Mt5g013540_001	LG02	6	25.1871
	Vf_Mt5g013980_001	LG02	7	26.0202
	Vf_Mt1g016750_001	LG02	8	31.3199
	19a15_3	LG02	9	37.5256
	Vf_Mt5g026780_001	LG02	10	38.8429
	Vf_Mt5g027980_001	LG02	11	39.9291
	Vf_Mt5g046030_001	LG02	12	41.7238
	Vf_Mt5g044980_001	LG02	13	41.7238
	Vf_Mt5g037120_001	LG02	14	44.7826
	Vf_Mt5g033880_001	LG02	15	45.8458
	Vf_Mt5g005120_001	LG02	16	50.3137
	Vf_Mt5g098060_001	LG02	17	53.8063
	Vf_Mt5g097360_001	LG02	18	53.8063
	Vf_Mt3g117800_001	LG03	1	0
	Vf_Mt4g127690_001	LG03	2	6.32858
	Vf_Mt4g125100_001	LG03	3	10.4912
	Vf_Mt4g125110_001	LG03	4	10.4912
	Vf_Mt4g124930_001	LG03	5	10.9042
	GLIP137	LG03	6	14.4813
	Vf_Mt4g122670_001	LG03	7	14.4813
	Vf_Mt4g121600_001	LG03	8	15.1073
	Vf_Mt4g118420_001	LG03	9	16.6268
	Vf_Mt4g114900_001	LG03	10	19.9235
	Vf_Mt4g113270_001	LG03	11	21.46
	Vf_Mt4g104240_001	LG03	12	28.3748
	Vf_Mt4g101130_001	LG03	13	30.8438
	Vf_Mt4g100760_001	LG03	14	31.6689
	Vf_Mt8g076060_001	LG03	15	40.0402
	New_GLIP307SNP	LG04	1	0
	Vf_Mt8g102250_001	LG04	2	1.77575
	Vf_Mt8g101390_001	LG04	3	2.60882
	Vf_Mt8g100120_001	LG04	4	9.329
	Vf_Mt8g092620_001	LG04	5	12.8217
	Vf_Mt8g086470_001	LG04	6	20.7535
	GLIP265SNP	LG04	7	21.1626
	GLIP081SNP	LG04	8	21.9956
	Vf_Mt4g085880_001	LG04	9	24.19
	Vf_Mt4g085900_001	LG04	10	24.19
	Vf_Mt4g085890_001	LG04	11	24.19
	Vf_Mt4g087420_001	LG04	12	24.8221
	Vf_Mt4g087540_001	LG04	13	25.0301
	Vf_Mt4g088010_001	LG04	14	25.0301
	Vf_Mt4g092750_001	LG04	15	26.5335
	Vf_Mt4g092850_001	LG04	16	26.5335
	Vf_Mt4g091530_001	LG04	17	26.5335
	Vf_Mt4g093990_001	LG04	18	26.5335
	HYPTE3SNP	LG04	19	26.7365
	Vf_Mt4g068010_001	LG04	20	28.1809
	Vf_Mt4g064820_001	LG04	21	29.6073
	REPSNP	LG05	1	0
	Vf_Mt1g082210_001	LG05	2	1.79477
	Vf_Mt1g073000_001	LG05	3	6.97119
	Vf_Mt1g072740_001	LG05	4	6.97119
	Vf_Mt1g072640_001	LG05	5	6.97119
	GLIP245SNP	LG05	6	7.37619
	Vf_Mt1g061800_001	LG05	7	14.0964
	Vf_Mt1g056180_001	LG05	8	18.9425
	Vf_Mt4g080370_001	LG05	9	22.3186
	Vf_Mt1g050730_001	LG05	10	23.1697
	Vf_Mt1g116810_001	LG05	11	29.1237
	Vf_Mt7g101170_001	LG06	1	0
	Vf_Mt7g104350_001	LG06	2	5.6398
	Vf_Mt7g110600_001	LG06	3	14.0112
	Vf_Mt7g112640_001	LG06	4	17.8296
	Vf_Mt7g113850_001	LG06	5	18.0376
	Vf_Mt7g116600_001	LG06	6	22.7434
	Vf_Mt7g118320_001	LG06	7	24.7635
	Vf_Mt5g032070_001	LG07	1	0
	Vf_Mt2g064880_001	LG07	2	0.201001
	Vf_Mt6g071210_002	LG07	3	7.71302
	Vf_Mt6g008170_001	LG07	4	14.5289
	GLIP253SNP	LG08	1	0
	Vf_Mt8g020800_001	LG08	2	2.04213
	Vf_Mt8g022290_001	LG08	3	3.10529
	Vf_Mt8g039690_001	LG08	4	11.6598
	Vf_Mt8g040550_001	LG08	5	12.4599
	Vf_Mt2g086880_001	LG09	1	0
	Vf_Mt2g089140_001	LG09	2	2.7257
	Vf_Mt7g084010_001	LG10	1	0
	Vf_Mt7g090930_001	LG10	2	4.11124
	Vf_Mt7g090890_001	LG10	3	4.11124
	Vf_Mt2g098890_001	LG11	1	0
	Vf_Mt7g080730_001	LG11	2	8.63792
	Vf_Mt1g017950_001	LG12	1	0
	Vf_Mt1g018320_001	LG12	2	0.833077
	Vf_Mt1g021760_001	LG12	3	5.94178
	Vf_Mt7g030010_001	LG13	1	0
	Vf_Mt7g051360_001	LG13	2	4.41242
	Vf_Mt5g076080_001	LG14	1	0
	Vf_Mt5g078030_001	LG14	2	0.201001
	Vf_Mt5g076620_001	LG14	3	1.03408
